# Supplementary material for: Dietary Fish Meal Replacement with Hermetia illucens and Tenebrio molitor Larval Meals Improves the Growth Performance and Nutriphysiological Status of Ide (Leuciscus idus) Juveniles
Source: Animals (Basel). 2022 May 10;12(10):1227. doi: 10.3390/ani12101227 (PMC9137923; doi:10.3390/ani12101227)
Supplement: Supplementary file 1 [file animals-12-01227-s001.zip]

Archive with 1 entries (1 files):
- animals-1691951-supplementary.pdf
